# Supplementary material for: Evaluating the physicochemical effects of conjugating peptides into thermogelling hydrogels for regenerative biomaterials applications
Source: Regen Biomater. 2021 Dec 13;8(6):rbab073. doi: 10.1093/rb/rbab073 (PMC8684499; doi:10.1093/rb/rbab073)
Supplement: rbab073_Supplementary_Data [file rbab073_supplementary_data.zip]

Archive with 2 entries (2 files):
- OP-REGB210073_PECorr_CmtAttachmentsFolder_Hydrogel Char Regen Biomater Supp Fig Resub 12.21.pdf.9.pdf
- Hydrogel Char Regen Biomater Supplementary Figures Resubmission 11.29.21.docx
